# Supplementary material for: Genetic Analysis Based on Mitochondrial nad2 Gene Reveals a Recent Population Expansion of the Invasive Mussel, Mytella strigata, in China
Source: Genes (Basel). 2023 Nov 3;14(11):2038. doi: 10.3390/genes14112038 (PMC10671778; doi:10.3390/genes14112038)
Supplement: Supplementary file 1 [file genes-14-02038-s001.zip]

Archive with 2 entries (1 files):
- Figure S1/Figure S1.tif
- Figure S1/
